# Supplementary material for: Hierarchically Structured Surfaces Prepared by Phase Separation: Tissue Mimicking Culture Substrate
Source: Int J Mol Sci. 2022 Feb 25;23(5):2541. doi: 10.3390/ijms23052541 (PMC8910751; doi:10.3390/ijms23052541)
Supplement: Supplementary file 1 [file ijms-23-02541-s001.zip]

Archive with 1 entries (1 files):
- ijms-1596248-supplementary.pdf
